# Supplementary material for: Formulation of Phytosomes with Extracts of Ginger Rhizomes and Rosehips with Improved Bioavailability, Antioxidant and Anti-Inflammatory Effects In Vivo
Source: Pharmaceutics. 2023 Mar 25;15(4):1066. doi: 10.3390/pharmaceutics15041066 (PMC10146199; doi:10.3390/pharmaceutics15041066)
Supplement: Supplementary file 1 [file pharmaceutics-15-01066-s001.zip]

Archive with 1 entries (1 files):
- pharmaceutics-2244420-SI.pdf
